# Supplementary material for: ﻿Rediscovery of a second species of Reed Beetle in Israel (Coleoptera, Chrysomelidae, Donaciinae)
Source: Zookeys. 2025 Sep 19;1252:77–96. doi: 10.3897/zookeys.1252.149428 (PMC12475923; doi:10.3897/zookeys.1252.149428)
Supplement: Supplementary material 1 — All available sequences of Donacia retrieved in GenBank with their country location and GenBank accession numbers [file zookeys-1252-077_article-149428__-s001.xlsx]

## Sheet: Supplementary_Table1
Species name	Collection country	GenBank accession number
Donacia antiqua	Finland	KJ965373
Donacia antiqua	Finland	KJ966680
Donacia aquatica	Finland	KJ966869
Donacia aquatica	Germany	KU911053
Donacia aquatica	Germany	KU912172
Donacia aquatica	Finland	MZ658373
Donacia aquatica	Finland	MZ659808
Donacia aureocincta	Finland	MZ658052
Donacia bicolora	Finland	MZ656234
Donacia bicolora	Finland	MZ657154
Donacia bicolora	Finland	MZ658244
Donacia bicolora	Finland	MZ659705
Donacia brevitarsis	Italy	MH323095
Donacia brevitarsis	Italy	MH323096
Donacia cincticornis	Canada	HM411995
Donacia cincticornis	Canada	JF888966
Donacia cincticornis	Canada	KM844344
Donacia cincticornis	Canada	MG056397
Donacia cinerea	Germany	KU912898
Donacia cinerea	Germany	KU913842
Donacia cinerea	Germany	KU917042
Donacia cinerea	Germany	KU918782
Donacia cinerea	Finland	MZ658078
Donacia clavipes	Finland	KJ963198
Donacia hypoleuca	Canada	JF887697
Donacia hypoleuca	Canada	JN290451
Donacia hypoleuca	Canada	JN290455
Donacia impressa	Finland	KJ963865
Donacia impressa	Germany	KM449506
Donacia impressa	Finland	MZ633676
Donacia impressa	Finland	MZ659957
Donacia marginata	Finland	KJ964703
Donacia marginata	Germany	KU906698
Donacia marginata	Germany	KU909728
Donacia marginata	Germany	KU911984
Donacia marginata	Germany	KU915423
Donacia marginata	Germany	KU917294
Donacia marginata	Germany	KU917894
Donacia marginata	Germany	KU919476
Donacia marginata	Finland	MZ633002
Donacia obscura	Finland	KJ962943
Donacia obscura	Finland	KJ964697
Donacia obscura	Finland	KJ965766
Donacia obscura	Italy	MH323094
Donacia obscura	Italy	MH323097
Donacia obscura	Italy	MH323098
Donacia obscura	Italy	MH323099
Donacia obscura	Finland	MZ657304
Donacia piscatrix	Canada	KM844563
Donacia semicuprea	Sweden	KJ962423
Donacia semicuprea	Sweden	KJ965000
Donacia semicuprea	Germany	KM443995
Donacia semicuprea	Germany	KM446610
Donacia semicuprea	Germany	KM450243
Donacia semicuprea	Germany	KU916531
Donacia simplex	Israel	PQ878472
Donacia simplex	Israel	PQ878473
Donacia simplex	Germany	KU906925
Donacia simplex	Germany	KU913219
Donacia simplex	Germany	KU915947
Donacia simplex	Finland	MZ659041
Donacia sp.	United States	KU874883
Donacia sparganii	Germany	KU910558
Donacia subtilis	Canada	KR483642
Donacia subtilis	Canada	KR486904
Donacia subtilis	Canada	KR487088
Donacia thalassina	Finland	KJ961905
Donacia thalassina	Finland	KJ962334
Donacia thalassina	Finland	KJ963119
Donacia thalassina	Finland	KJ964371
Donacia thalassina	Finland	KJ965614
Donacia thalassina	Finland	KJ967484
Donacia thalassina	Germany	KM439146
Donacia thalassina	Germany	KU912621
Donacia thalassina	Germany	KU918461
Donacia tomentosa	Israel	PQ878470
Donacia tomentosa	Israel	PQ878471
Donacia tomentosa	France	KM440062
Donacia tomentosa	France	KM443035
Donacia tomentosa	France	KM445363
Donacia tomentosa	France	KM446385
Donacia tomentosa	France	KM447111
Donacia tomentosa	France	KM450801
Donacia tomentosa	France	KM451348
Donacia tomentosa	Finland	MZ630589
Donacia tomentosa	Finland	MZ631647
Donacia versicolorea	Germany	KU906699
Donacia versicolorea	Germany	KU907162
Donacia versicolorea	Germany	KU909018
Donacia versicolorea	Germany	KU917168
Donacia versicolorea	Germany	KU917493
Donacia versicolorea	Germany	KU919222
Donacia vulgaris	Germany	HQ953569
Donacia vulgaris	Germany	KM440282
Donacia vulgaris	Germany	KU911736
Donacia vulgaris	Germany	KU911873
Donacia vulgaris	Germany	KU915372
Donacia vulgaris	Germany	KU917189
Donacia vulgaris	Germany	KU917387
Donacia vulgaris	Finland	MZ631910
Donacia vulgaris	Finland	MZ658635
Donacia vulgaris	Finland	MZ660265
